# Supplementary material for: ﻿Morphology and multigene phylogeny reveals five new species of Hydnaceae (Cantharellales, Basidiomycota) from China
Source: MycoKeys. 2025 Jun 26;119:67–94. doi: 10.3897/mycokeys.119.154387 (PMC12238970; doi:10.3897/mycokeys.119.154387)
Supplement: XML Treatment for Burgella albofarinacea [file mycokeys.119.154387-treatment1.xml]

<!DOCTYPE tp:taxon-treatment
  PUBLIC "-//TaxonX//DTD Taxonomic Treatment Publishing DTD v0 20100105//EN" "tax-treatment-NSO.dtd">
<tp:taxon-treatment xmlns:tp="http://www.plazi.org/taxpub"><tp:treatment-meta><kwd-group><label>Taxon classification</label><kwd>
                <named-content content-type="kingdom">Fungi</named-content>
              </kwd><kwd>
                <named-content content-type="order">Cantharellales</named-content>
              </kwd><kwd>
                <named-content content-type="family">Hydnaceae</named-content>
              </kwd></kwd-group><mixed-citation publication-type="journal"><person-group><name><surname>Zhou</surname><given-names>Qian</given-names></name><name><surname>Qian</surname><given-names>Chengbin</given-names></name><name><surname>Zhang</surname><given-names>Chuyun</given-names></name><name><surname>Su</surname><given-names>Qidong</given-names></name><name><surname>Li</surname><given-names>Yiliang</given-names></name><name><surname>Zhang</surname><given-names>Shihui</given-names></name><name><surname>Mu</surname><given-names>Nian</given-names></name><name><surname>Xu</surname><given-names>Taimin</given-names></name><name><surname>Zhou</surname><given-names>Hongmin</given-names></name><name><surname>Zhao</surname><given-names>Changlin</given-names></name></person-group><article-title>﻿Morphology and multigene phylogeny reveals five new species of <tp:taxon-name><tp:taxon-name-part taxon-name-part-type="family">Hydnaceae</tp:taxon-name-part></tp:taxon-name> (<tp:taxon-name><tp:taxon-name-part taxon-name-part-type="order">Cantharellales</tp:taxon-name-part></tp:taxon-name>, <tp:taxon-name><tp:taxon-name-part taxon-name-part-type="phylum">Basidiomycota</tp:taxon-name-part></tp:taxon-name>) from China</article-title><source>MycoKeys</source><day>26</day><month>06</month><year>2025</year><volume>119</volume><fpage>67</fpage><lpage>94</lpage><pub-id pub-id-type="doi">10.3897/mycokeys.119.154387</pub-id></mixed-citation></tp:treatment-meta><tp:nomenclature><label>﻿</label><tp:taxon-name>
              <object-id xmlns:xlink="http://www.w3.org/1999/xlink" content-type="arpha" xlink:type="simple">6A972891-96CF-54B2-8095-7E6FA2D87CF4</object-id>
              <tp:taxon-name-part taxon-name-part-type="genus" reg="Burgella">Burgella</tp:taxon-name-part>
              <tp:taxon-name-part taxon-name-part-type="species" reg="albofarinacea">albofarinacea</tp:taxon-name-part>
              <object-id xmlns:xlink="http://www.w3.org/1999/xlink" content-type="mycobank" xlink:type="simple">857296</object-id>
            </tp:taxon-name><tp:taxon-authority>Q. Zhou &amp; C.L. Zhao</tp:taxon-authority><tp:taxon-status xmlns:xlink="http://www.w3.org/1999/xlink" xlink:type="simple">sp. nov.</tp:taxon-status><xref ref-type="fig" rid="F3">Figs 3</xref><xref ref-type="fig" rid="F4">, 4</xref><xref ref-type="fig" rid="F5">, 5</xref></tp:nomenclature><tp:treatment-sec sec-type="Holotype" id="SECID0E1JCI"><title>Holotype.</title><p>China • Yunnan Province, Zhaotong, Yiliang County, Longhai Town, Jianfeng mountain, GPS coordinates: <named-content xmlns:xlink="http://www.w3.org/1999/xlink" content-type="dwc:verbatimCoordinates" xlink:type="simple"><named-content content-type="geo-json" specific-use="{&#34;type&#34;:&#34;Point&#34;,&#34;coordinates&#34;:[104.616667,28.266667]}" id="NCID0EDKCI" xlink:type="simple">27°76′N, 104°37′E</named-content></named-content>, altitude: 1777 m asl., on the fallen branch of angiosperm, leg. C.L. Zhao, 26 August 2023, CL Zhao 31820 (SWFC).</p></tp:treatment-sec><tp:treatment-sec sec-type="etymology" id="SECID0EIKCI"><title>Etymology.</title><p><italic>albofarinacea</italic> (Lat.): refers to the albicans and farinaceous hymenophore of the type specimens.</p></tp:treatment-sec><tp:treatment-sec sec-type="description" id="SECID0EYKCI"><title>Description.</title><p>Basidiomata annual, resupinate, adnate, pellicular, coriaceous, without odor or taste when fresh, up to 11.5 cm long, 2 cm wide, 50–100 µm thick. Hymenial surface smooth, farinaceous, white when fresh and drying, cracked. Sterile margin thin, white, thinning out, up to 1 mm wide.</p><fig id="F3" position="float" orientation="portrait"><object-id xmlns:xlink="http://www.w3.org/1999/xlink" content-type="doi" xlink:type="simple">10.3897/mycokeys.119.154387.figure3</object-id><object-id xmlns:xlink="http://www.w3.org/1999/xlink" content-type="arpha" xlink:type="simple">2DFEE51E-E82E-5983-8F69-0AE0C018B6E4</object-id><label>Figure 3.</label><caption><p>Basidiomata of <italic><tp:taxon-name><tp:taxon-name-part taxon-name-part-type="genus" reg="Burgella">Burgella</tp:taxon-name-part><tp:taxon-name-part taxon-name-part-type="species" reg="albofarinacea">albofarinacea</tp:taxon-name-part></tp:taxon-name></italic> (holotype). Scale bars: 1 cm (<bold>A</bold>); 1 mm (<bold>B</bold>).</p></caption><graphic xmlns:xlink="http://www.w3.org/1999/xlink" xlink:href="mycokeys-119-067-g003.jpg" position="float" orientation="portrait" xlink:type="simple" id="oo_1361806.jpg"><uri content-type="original_file" xlink:type="simple">https://binary.pensoft.net/fig/1361806</uri></graphic></fig><p>Hyphal system monomitic, generative hyphae with clamp connections, sometimes with oily contents, colorless, slightly thick-walled, frequently branched, interwoven, 3.5–5.5 μm in diameter; IKI–, CB–, tissues unchanged in KOH.</p><fig id="F4" position="float" orientation="portrait"><object-id xmlns:xlink="http://www.w3.org/1999/xlink" content-type="doi" xlink:type="simple">10.3897/mycokeys.119.154387.figure4</object-id><object-id xmlns:xlink="http://www.w3.org/1999/xlink" content-type="arpha" xlink:type="simple">9D8CCE6D-BF04-5C14-83B0-10FC2D1EA21E</object-id><label>Figure 4.</label><caption><p>Microscopic structures of <italic><tp:taxon-name><tp:taxon-name-part taxon-name-part-type="genus" reg="Burgella">Burgella</tp:taxon-name-part><tp:taxon-name-part taxon-name-part-type="species" reg="albofarinacea">albofarinacea</tp:taxon-name-part></tp:taxon-name></italic> (holotype): basidiospores (<bold>A</bold>), basidia and basidioles (<bold>B</bold>), a section of hymenium (<bold>C</bold>). Scale bars: 5 µm (<bold>A</bold>); 10 µm (<bold>B, C</bold>).</p></caption><graphic xmlns:xlink="http://www.w3.org/1999/xlink" xlink:href="mycokeys-119-067-g004.jpg" position="float" orientation="portrait" xlink:type="simple" id="oo_1361807.jpg"><uri content-type="original_file" xlink:type="simple">https://binary.pensoft.net/fig/1361807</uri></graphic></fig><p>Cystidia and cystidioles absent. Basidia suburniform to urniform, slightly thick-walled, with 8 sterigmata and a basal clamp connection, 10.5–22 × 3.5–7 μm; basidioles abundant, in shape similar to basidia, but slightly smaller.</p><fig id="F5" position="float" orientation="portrait"><object-id xmlns:xlink="http://www.w3.org/1999/xlink" content-type="doi" xlink:type="simple">10.3897/mycokeys.119.154387.figure5</object-id><object-id xmlns:xlink="http://www.w3.org/1999/xlink" content-type="arpha" xlink:type="simple">530A3EC6-DA1D-54AC-A3B3-32680F69AFAA</object-id><label>Figure 5.</label><caption><p>Microscopic structures of <italic><tp:taxon-name><tp:taxon-name-part taxon-name-part-type="genus" reg="Burgella">Burgella</tp:taxon-name-part><tp:taxon-name-part taxon-name-part-type="species" reg="albofarinacea">albofarinacea</tp:taxon-name-part></tp:taxon-name></italic> (holotype): basidiospores (<bold>A</bold>), basidia (<bold>B</bold>), basidioles (<bold>C</bold>), a section of hymenium (<bold>D</bold>), generative hyphae (<bold>E, F</bold>). Scale bars: 10 µm (<bold>A–F</bold>).</p></caption><graphic xmlns:xlink="http://www.w3.org/1999/xlink" xlink:href="mycokeys-119-067-g005.jpg" position="float" orientation="portrait" xlink:type="simple" id="oo_1361808.jpg"><uri content-type="original_file" xlink:type="simple">https://binary.pensoft.net/fig/1361808</uri></graphic></fig><p>Basidiospores ellipsoid to allantoid, colorless, thin-walled, smooth, with oil drop, IKI–, CB–, (4–)4.5–6.5(–7) × 2–4 μm, L = 5.34 µm, W = 2.83 µm, Q = 1.79–1.97 μm (n = 120/4).</p></tp:treatment-sec><tp:treatment-sec sec-type="material" id="SECID0ECOCI"><title>Additional specimens examined (paratypes).</title><p>China • Yunnan Province, Zhaotong, Yiliang County, Longan Town, GPS coordinates: <named-content xmlns:xlink="http://www.w3.org/1999/xlink" content-type="dwc:verbatimCoordinates" xlink:type="simple"><named-content content-type="geo-json" specific-use="{&#34;type&#34;:&#34;Point&#34;,&#34;coordinates&#34;:[104.266667,28.216667]}" id="NCID0ELOCI" xlink:type="simple">27°73′N, 104°16′E</named-content></named-content>, altitude: 1550 m asl., on the fallen branch of angiosperm, leg. C.L. Zhao, 27 August 2023, CLZhao 32026, CLZhao 31855 (SWFC) • Zhaotong, Yiliang County, Xiaocaoba Town, GPS coordinates: <named-content xmlns:xlink="http://www.w3.org/1999/xlink" content-type="dwc:verbatimCoordinates" xlink:type="simple"><named-content content-type="geo-json" specific-use="{&#34;type&#34;:&#34;Point&#34;,&#34;coordinates&#34;:[104.433333,27.433333]}" id="NCID0ETOCI" xlink:type="simple">27°26′N, 104°26′E</named-content></named-content>, altitude: 2225 m asl., on the fallen branch of angiosperm, leg. C.L. Zhao, 28 August 2023, CLZhao 32468 (SWFC).</p></tp:treatment-sec></tp:taxon-treatment>
