# Supplementary material for: ﻿Morphology and multigene phylogeny reveals five new species of Hydnaceae (Cantharellales, Basidiomycota) from China
Source: MycoKeys. 2025 Jun 26;119:67–94. doi: 10.3897/mycokeys.119.154387 (PMC12238970; doi:10.3897/mycokeys.119.154387)
Supplement: XML Treatment for Burgella fissurata [file mycokeys.119.154387-treatment2.xml]

<!DOCTYPE tp:taxon-treatment
  PUBLIC "-//TaxonX//DTD Taxonomic Treatment Publishing DTD v0 20100105//EN" "tax-treatment-NSO.dtd">
<tp:taxon-treatment xmlns:tp="http://www.plazi.org/taxpub"><tp:treatment-meta><kwd-group><label>Taxon classification</label><kwd>
                <named-content content-type="kingdom">Fungi</named-content>
              </kwd><kwd>
                <named-content content-type="order">Cantharellales</named-content>
              </kwd><kwd>
                <named-content content-type="family">Hydnaceae</named-content>
              </kwd></kwd-group><mixed-citation publication-type="journal"><person-group><name><surname>Zhou</surname><given-names>Qian</given-names></name><name><surname>Qian</surname><given-names>Chengbin</given-names></name><name><surname>Zhang</surname><given-names>Chuyun</given-names></name><name><surname>Su</surname><given-names>Qidong</given-names></name><name><surname>Li</surname><given-names>Yiliang</given-names></name><name><surname>Zhang</surname><given-names>Shihui</given-names></name><name><surname>Mu</surname><given-names>Nian</given-names></name><name><surname>Xu</surname><given-names>Taimin</given-names></name><name><surname>Zhou</surname><given-names>Hongmin</given-names></name><name><surname>Zhao</surname><given-names>Changlin</given-names></name></person-group><article-title>﻿Morphology and multigene phylogeny reveals five new species of <tp:taxon-name><tp:taxon-name-part taxon-name-part-type="family">Hydnaceae</tp:taxon-name-part></tp:taxon-name> (<tp:taxon-name><tp:taxon-name-part taxon-name-part-type="order">Cantharellales</tp:taxon-name-part></tp:taxon-name>, <tp:taxon-name><tp:taxon-name-part taxon-name-part-type="phylum">Basidiomycota</tp:taxon-name-part></tp:taxon-name>) from China</article-title><source>MycoKeys</source><day>26</day><month>06</month><year>2025</year><volume>119</volume><fpage>67</fpage><lpage>94</lpage><pub-id pub-id-type="doi">10.3897/mycokeys.119.154387</pub-id></mixed-citation></tp:treatment-meta><tp:nomenclature><label>﻿</label><tp:taxon-name>
              <object-id xmlns:xlink="http://www.w3.org/1999/xlink" content-type="arpha" xlink:type="simple">F2CDDF76-4168-598C-B5CB-B26A636EE51A</object-id>
              <tp:taxon-name-part taxon-name-part-type="genus" reg="Burgella">Burgella</tp:taxon-name-part>
              <tp:taxon-name-part taxon-name-part-type="species" reg="fissurata">fissurata</tp:taxon-name-part>
              <object-id xmlns:xlink="http://www.w3.org/1999/xlink" content-type="mycobank" xlink:type="simple">857297</object-id>
            </tp:taxon-name><tp:taxon-authority>Q. Zhou &amp; C.L. Zhao</tp:taxon-authority><tp:taxon-status xmlns:xlink="http://www.w3.org/1999/xlink" xlink:type="simple">sp. nov.</tp:taxon-status><xref ref-type="fig" rid="F6">Figs 6</xref><xref ref-type="fig" rid="F7">, 7</xref><xref ref-type="fig" rid="F8">, 8</xref></tp:nomenclature><tp:treatment-sec sec-type="Holotype" id="SECID0EOQCI"><title>Holotype.</title><p>China • Yunnan Province: Dehong, Yingjiang County, Tongbiguan provincial nature reserve, GPS coordinates: <named-content xmlns:xlink="http://www.w3.org/1999/xlink" content-type="dwc:verbatimCoordinates" xlink:type="simple"><named-content content-type="geo-json" specific-use="{&#34;type&#34;:&#34;Point&#34;,&#34;coordinates&#34;:[97.500000,24.500000]}" id="NCID0EXQCI" xlink:type="simple">24°30′N, 097°30′E</named-content></named-content>, altitude: 1300 m asl., on the fallen branch of angiosperm, leg. C.L. Zhao, 19 July 2023, CLZhao 30212 (SWFC).</p></tp:treatment-sec><tp:treatment-sec sec-type="etymology" id="SECID0E3QCI"><title>Etymology.</title><p><italic>fissurata</italic> (Lat.): refers to the cracking hymenial surface of the type specimens.</p></tp:treatment-sec><tp:treatment-sec sec-type="description" id="SECID0EMRCI"><title>Description.</title><p>Basidiomata annual, resupinate, adnate, pruinose, hypochnoid, without odor or taste when fresh, up to 10.2 cm long, 1 cm wide, 50–100 µm thick. Hymenial surface smooth, cracked, white when fresh, turning to pale cream upon drying. Sterile margin thin, white, thinning out, up to 1 mm wide.</p><fig id="F6" position="float" orientation="portrait"><object-id xmlns:xlink="http://www.w3.org/1999/xlink" content-type="doi" xlink:type="simple">10.3897/mycokeys.119.154387.figure6</object-id><object-id xmlns:xlink="http://www.w3.org/1999/xlink" content-type="arpha" xlink:type="simple">DC9BDF6E-F24B-5F40-9A75-0DF74FFA1609</object-id><label>Figure 6.</label><caption><p>Basidiomata of <italic><tp:taxon-name><tp:taxon-name-part taxon-name-part-type="genus" reg="Burgella">Burgella</tp:taxon-name-part><tp:taxon-name-part taxon-name-part-type="species" reg="fissurata">fissurata</tp:taxon-name-part></tp:taxon-name></italic> (holotype). Scale bars: 1 cm (<bold>A</bold>); 1 mm (<bold>B</bold>).</p></caption><graphic xmlns:xlink="http://www.w3.org/1999/xlink" xlink:href="mycokeys-119-067-g006.jpg" position="float" orientation="portrait" xlink:type="simple" id="oo_1361809.jpg"><uri content-type="original_file" xlink:type="simple">https://binary.pensoft.net/fig/1361809</uri></graphic></fig><p>Hyphal system monomitic, generative hyphae with clamp connections, colorless, thin-walled, frequently branched, interwoven, 2–4 μm in diameter; IKI–, CB–, tissues unchanged in KOH.</p><fig id="F7" position="float" orientation="portrait"><object-id xmlns:xlink="http://www.w3.org/1999/xlink" content-type="doi" xlink:type="simple">10.3897/mycokeys.119.154387.figure7</object-id><object-id xmlns:xlink="http://www.w3.org/1999/xlink" content-type="arpha" xlink:type="simple">60B35D1B-6A4A-514F-A01F-AD4B2BA9081F</object-id><label>Figure 7.</label><caption><p>Microscopic structures of <italic><tp:taxon-name><tp:taxon-name-part taxon-name-part-type="genus" reg="Burgella">Burgella</tp:taxon-name-part><tp:taxon-name-part taxon-name-part-type="species" reg="fissurata">fissurata</tp:taxon-name-part></tp:taxon-name></italic> (holotype): basidiospores (<bold>A</bold>), basidia and basidioles (<bold>B</bold>), umbrella-shaped cystidia (<bold>C</bold>), a section of hymenium (<bold>D</bold>). Scale bars: 5 µm (<bold>A</bold>); 10 µm (<bold>B, C</bold>).</p></caption><graphic xmlns:xlink="http://www.w3.org/1999/xlink" xlink:href="mycokeys-119-067-g007.jpg" position="float" orientation="portrait" xlink:type="simple" id="oo_1361810.jpg"><uri content-type="original_file" xlink:type="simple">https://binary.pensoft.net/fig/1361810</uri></graphic></fig><p>Cystidia umbrella-shaped, colorless, thin-walled, smooth, 5.5–10 × 4–6 µm; cystidioles absent. Basidia urniform, with a median constriction, thin-walled, with 4 sterigmata and a basal clamp connection, 6–11.5 × 2–4.5 μm; basidioles abundant, in shape similar to basidia, but slightly smaller.</p><fig id="F8" position="float" orientation="portrait"><object-id xmlns:xlink="http://www.w3.org/1999/xlink" content-type="doi" xlink:type="simple">10.3897/mycokeys.119.154387.figure8</object-id><object-id xmlns:xlink="http://www.w3.org/1999/xlink" content-type="arpha" xlink:type="simple">F92189A7-1403-5B94-B312-E226938EA8F8</object-id><label>Figure 8.</label><caption><p>Microscopic structures of <italic><tp:taxon-name><tp:taxon-name-part taxon-name-part-type="genus" reg="Burgella">Burgella</tp:taxon-name-part><tp:taxon-name-part taxon-name-part-type="species" reg="fissurata">fissurata</tp:taxon-name-part></tp:taxon-name></italic> (holotype): basidiospores (<bold>A</bold>), basidia and basidioles; umbrella-shaped cystidia (<bold>B</bold>), generative hyphae (<bold>C</bold>), a section of hymenium (<bold>D</bold>). Scale bars: 10 µm (<bold>A–D</bold>).</p></caption><graphic xmlns:xlink="http://www.w3.org/1999/xlink" xlink:href="mycokeys-119-067-g008.jpg" position="float" orientation="portrait" xlink:type="simple" id="oo_1361811.jpg"><uri content-type="original_file" xlink:type="simple">https://binary.pensoft.net/fig/1361811</uri></graphic></fig><p>Basidiospores narrowly ellipsoid, colorless, thin-walled, smooth, IKI–, CB–, (2.5–)3–4 × 1–2 μm, L = 3.36 µm, W = 1.63 µm, Q = 2.06 μm (n = 30/1).</p></tp:treatment-sec></tp:taxon-treatment>
