# Supplementary material for: ﻿Morphology and multigene phylogeny reveals five new species of Hydnaceae (Cantharellales, Basidiomycota) from China
Source: MycoKeys. 2025 Jun 26;119:67–94. doi: 10.3897/mycokeys.119.154387 (PMC12238970; doi:10.3897/mycokeys.119.154387)
Supplement: XML Treatment for Burgoa wumengshanensis [file mycokeys.119.154387-treatment3.xml]

<!DOCTYPE tp:taxon-treatment
  PUBLIC "-//TaxonX//DTD Taxonomic Treatment Publishing DTD v0 20100105//EN" "tax-treatment-NSO.dtd">
<tp:taxon-treatment xmlns:tp="http://www.plazi.org/taxpub"><tp:treatment-meta><kwd-group><label>Taxon classification</label><kwd>
                <named-content content-type="kingdom">Fungi</named-content>
              </kwd><kwd>
                <named-content content-type="order">Cantharellales</named-content>
              </kwd><kwd>
                <named-content content-type="family">Hydnaceae</named-content>
              </kwd></kwd-group><mixed-citation publication-type="journal"><person-group><name><surname>Zhou</surname><given-names>Qian</given-names></name><name><surname>Qian</surname><given-names>Chengbin</given-names></name><name><surname>Zhang</surname><given-names>Chuyun</given-names></name><name><surname>Su</surname><given-names>Qidong</given-names></name><name><surname>Li</surname><given-names>Yiliang</given-names></name><name><surname>Zhang</surname><given-names>Shihui</given-names></name><name><surname>Mu</surname><given-names>Nian</given-names></name><name><surname>Xu</surname><given-names>Taimin</given-names></name><name><surname>Zhou</surname><given-names>Hongmin</given-names></name><name><surname>Zhao</surname><given-names>Changlin</given-names></name></person-group><article-title>﻿Morphology and multigene phylogeny reveals five new species of <tp:taxon-name><tp:taxon-name-part taxon-name-part-type="family">Hydnaceae</tp:taxon-name-part></tp:taxon-name> (<tp:taxon-name><tp:taxon-name-part taxon-name-part-type="order">Cantharellales</tp:taxon-name-part></tp:taxon-name>, <tp:taxon-name><tp:taxon-name-part taxon-name-part-type="phylum">Basidiomycota</tp:taxon-name-part></tp:taxon-name>) from China</article-title><source>MycoKeys</source><day>26</day><month>06</month><year>2025</year><volume>119</volume><fpage>67</fpage><lpage>94</lpage><pub-id pub-id-type="doi">10.3897/mycokeys.119.154387</pub-id></mixed-citation></tp:treatment-meta><tp:nomenclature><label>﻿</label><tp:taxon-name>
              <object-id xmlns:xlink="http://www.w3.org/1999/xlink" content-type="arpha" xlink:type="simple">A66E80E0-33C3-56B0-B936-F0A92C534D8C</object-id>
              <tp:taxon-name-part taxon-name-part-type="genus" reg="Burgoa">Burgoa</tp:taxon-name-part>
              <tp:taxon-name-part taxon-name-part-type="species" reg="wumengshanensis">wumengshanensis</tp:taxon-name-part>
              <object-id xmlns:xlink="http://www.w3.org/1999/xlink" content-type="mycobank" xlink:type="simple">857298</object-id>
            </tp:taxon-name><tp:taxon-authority>Q. Zhou &amp; C.L. Zhao</tp:taxon-authority><tp:taxon-status xmlns:xlink="http://www.w3.org/1999/xlink" xlink:type="simple">sp. nov.</tp:taxon-status><xref ref-type="fig" rid="F9">Figs 9</xref><xref ref-type="fig" rid="F10">, 10</xref><xref ref-type="fig" rid="F11">, 11</xref></tp:nomenclature><tp:treatment-sec sec-type="Holotype" id="SECID0EMWCI"><title>Holotype.</title><p>China • Yunnan Province: Zhaotong, Yiliang County, Luozehe Town, Lijiaping Village, Wumengshan National Nature Reserve, GPS coordinates: <named-content xmlns:xlink="http://www.w3.org/1999/xlink" content-type="dwc:verbatimCoordinates" xlink:type="simple"><named-content content-type="geo-json" specific-use="{&#34;type&#34;:&#34;Point&#34;,&#34;coordinates&#34;:[103.916667,27.483333]}" id="NCID0EVWCI" xlink:type="simple">27°29′N, 103°55′E</named-content></named-content>, altitude: 1900 m asl., on the fallen branch of angiosperm, leg. C.L. Zhao, 19 September 2023, CLZhao 33227 (SWFC).</p></tp:treatment-sec><tp:treatment-sec sec-type="etymology" id="SECID0E1WCI"><title>Etymology.</title><p><italic>wumengshanensis</italic> (Lat.): refers to the locality, Wumengshan National Natural Reserve, of the type specimens.</p><fig id="F9" position="float" orientation="portrait"><object-id xmlns:xlink="http://www.w3.org/1999/xlink" content-type="doi" xlink:type="simple">10.3897/mycokeys.119.154387.figure9</object-id><object-id xmlns:xlink="http://www.w3.org/1999/xlink" content-type="arpha" xlink:type="simple">BC70AA37-6DE7-5ACE-BD1C-5057E12A3F0B</object-id><label>Figure 9.</label><caption><p>Basidiomata of <italic><tp:taxon-name><tp:taxon-name-part taxon-name-part-type="genus" reg="Burgoa">Burgoa</tp:taxon-name-part><tp:taxon-name-part taxon-name-part-type="species" reg="wumengshanensis">wumengshanensis</tp:taxon-name-part></tp:taxon-name></italic> (holotype). Scale bars: 1 cm (<bold>A</bold>); 1 mm (<bold>B</bold>)</p></caption><graphic xmlns:xlink="http://www.w3.org/1999/xlink" xlink:href="mycokeys-119-067-g009.jpg" position="float" orientation="portrait" xlink:type="simple" id="oo_1361812.jpg"><uri content-type="original_file" xlink:type="simple">https://binary.pensoft.net/fig/1361812</uri></graphic></fig></tp:treatment-sec><tp:treatment-sec sec-type="description" id="SECID0EGYCI"><title>Description.</title><p>Basidiomata annual, resupinate, adnate, pellicular, pruinose upon drying, without odor or taste when fresh, up to 7.4 cm long, 2.1 cm wide, 40–90 µm thick. Hymenial surface smooth, white when fresh, turning to pale cream upon drying. Sterile margin thin, white, up to 1 mm wide.</p><fig id="F10" position="float" orientation="portrait"><object-id xmlns:xlink="http://www.w3.org/1999/xlink" content-type="doi" xlink:type="simple">10.3897/mycokeys.119.154387.figure10</object-id><object-id xmlns:xlink="http://www.w3.org/1999/xlink" content-type="arpha" xlink:type="simple">9F2A0362-3C13-512D-B112-83053A8AA9BC</object-id><label>Figure 10.</label><caption><p>Microscopic structures of <italic><tp:taxon-name><tp:taxon-name-part taxon-name-part-type="genus" reg="Burgoa">Burgoa</tp:taxon-name-part><tp:taxon-name-part taxon-name-part-type="species" reg="wumengshanensis">wumengshanensis</tp:taxon-name-part></tp:taxon-name></italic> (holotype) basidiospores (<bold>A</bold>), basidia and basidioles (<bold>B</bold>), schizopapillate cystidia (<bold>C</bold>), clavate cystidioles (<bold>D</bold>), a section of hymenium (<bold>E</bold>). Scale bars: 5 µm (<bold>A</bold>), 10 µm (<bold>B, E</bold>).</p></caption><graphic xmlns:xlink="http://www.w3.org/1999/xlink" xlink:href="mycokeys-119-067-g010.jpg" position="float" orientation="portrait" xlink:type="simple" id="oo_1361813.jpg"><uri content-type="original_file" xlink:type="simple">https://binary.pensoft.net/fig/1361813</uri></graphic></fig><p>Hyphal system monomitic, generative hyphae with clamp connections, sometimes with oily contents, colorless, slightly thick-walled, frequently branched, interwoven, 3.5–5 µm in diameter; IKI–, CB–, tissues unchanged in KOH.</p><fig id="F11" position="float" orientation="portrait"><object-id xmlns:xlink="http://www.w3.org/1999/xlink" content-type="doi" xlink:type="simple">10.3897/mycokeys.119.154387.figure11</object-id><object-id xmlns:xlink="http://www.w3.org/1999/xlink" content-type="arpha" xlink:type="simple">6FA9075C-867B-588C-A2F4-BB05D773DA9F</object-id><label>Figure 11.</label><caption><p>Microscopic structures of <italic><tp:taxon-name><tp:taxon-name-part taxon-name-part-type="genus" reg="Burgoa">Burgoa</tp:taxon-name-part><tp:taxon-name-part taxon-name-part-type="species" reg="wumengshanensis">wumengshanensis</tp:taxon-name-part></tp:taxon-name></italic> (holotype) basidiospores (<bold>A</bold>), basidia (<bold>B</bold>), clavate cystidioles <bold>(C</bold>), schizopapillate cystidia (<bold>D</bold>), a section of hymenium (<bold>E</bold>), generative hyphae (<bold>F, G</bold>). Scale bars: 10 µm (<bold>A–G</bold>).</p></caption><graphic xmlns:xlink="http://www.w3.org/1999/xlink" xlink:href="mycokeys-119-067-g011.jpg" position="float" orientation="portrait" xlink:type="simple" id="oo_1361814.jpg"><uri content-type="original_file" xlink:type="simple">https://binary.pensoft.net/fig/1361814</uri></graphic></fig><p>Cystidia schizopapillate, colorless, thin-walled, smooth, 30.5–49 × 5.5–8 µm; cystidioles clavate, colorless, thin-walled, smooth, 22–29.5 × 5–8 µm. Basidia urniform, with a median constriction, slightly thick-walled, with 8 sterigmata and a basal clamp connection, 12–20 × 3.5–6 µm; basidioles abundant, in shape similar to basidia, but slightly smaller.</p><p>Basidiospores ellipsoid, colorless, thin-walled, smooth, with oil drop, IKI–, CB–, (3.5)–4–5.5(–6) × 2–3.5 µm, L = 4.5 µm, W = 2.78 µm, Q = 1.62 (n = 30/1).</p></tp:treatment-sec></tp:taxon-treatment>
