# Supplementary material for: ﻿Morphology and multigene phylogeny reveals five new species of Hydnaceae (Cantharellales, Basidiomycota) from China
Source: MycoKeys. 2025 Jun 26;119:67–94. doi: 10.3897/mycokeys.119.154387 (PMC12238970; doi:10.3897/mycokeys.119.154387)
Supplement: XML Treatment for Clavuliella sinensis [file mycokeys.119.154387-treatment5.xml]

<!DOCTYPE tp:taxon-treatment
  PUBLIC "-//TaxonX//DTD Taxonomic Treatment Publishing DTD v0 20100105//EN" "tax-treatment-NSO.dtd">
<tp:taxon-treatment xmlns:tp="http://www.plazi.org/taxpub"><tp:treatment-meta><kwd-group><label>Taxon classification</label><kwd>
                <named-content content-type="kingdom">Fungi</named-content>
              </kwd><kwd>
                <named-content content-type="order">Cantharellales</named-content>
              </kwd><kwd>
                <named-content content-type="family">Hydnaceae</named-content>
              </kwd></kwd-group><mixed-citation publication-type="journal"><person-group><name><surname>Zhou</surname><given-names>Qian</given-names></name><name><surname>Qian</surname><given-names>Chengbin</given-names></name><name><surname>Zhang</surname><given-names>Chuyun</given-names></name><name><surname>Su</surname><given-names>Qidong</given-names></name><name><surname>Li</surname><given-names>Yiliang</given-names></name><name><surname>Zhang</surname><given-names>Shihui</given-names></name><name><surname>Mu</surname><given-names>Nian</given-names></name><name><surname>Xu</surname><given-names>Taimin</given-names></name><name><surname>Zhou</surname><given-names>Hongmin</given-names></name><name><surname>Zhao</surname><given-names>Changlin</given-names></name></person-group><article-title>﻿Morphology and multigene phylogeny reveals five new species of <tp:taxon-name><tp:taxon-name-part taxon-name-part-type="family">Hydnaceae</tp:taxon-name-part></tp:taxon-name> (<tp:taxon-name><tp:taxon-name-part taxon-name-part-type="order">Cantharellales</tp:taxon-name-part></tp:taxon-name>, <tp:taxon-name><tp:taxon-name-part taxon-name-part-type="phylum">Basidiomycota</tp:taxon-name-part></tp:taxon-name>) from China</article-title><source>MycoKeys</source><day>26</day><month>06</month><year>2025</year><volume>119</volume><fpage>67</fpage><lpage>94</lpage><pub-id pub-id-type="doi">10.3897/mycokeys.119.154387</pub-id></mixed-citation></tp:treatment-meta><tp:nomenclature><label>﻿</label><tp:taxon-name>
              <object-id xmlns:xlink="http://www.w3.org/1999/xlink" content-type="arpha" xlink:type="simple">FF1BAA6A-D40A-5FF2-97BD-0F8FA8756525</object-id>
              <tp:taxon-name-part taxon-name-part-type="genus" reg="Clavuliella">Clavuliella</tp:taxon-name-part>
              <tp:taxon-name-part taxon-name-part-type="species" reg="sinensis">sinensis</tp:taxon-name-part>
              <object-id xmlns:xlink="http://www.w3.org/1999/xlink" content-type="mycobank" xlink:type="simple">858533</object-id>
            </tp:taxon-name><tp:taxon-authority>Q. Zhou &amp; C.L. Zhao</tp:taxon-authority><tp:taxon-status xmlns:xlink="http://www.w3.org/1999/xlink" xlink:type="simple">sp. nov.</tp:taxon-status><xref ref-type="fig" rid="F12">Figs 12</xref><xref ref-type="fig" rid="F13">, 13</xref><xref ref-type="fig" rid="F14">, 14</xref></tp:nomenclature><tp:treatment-sec sec-type="Holotype" id="SECID0EVCDI"><title>Holotype.</title><p>China • Guizhou Province: Guiyang, Qianlingshan Forest Park, GPS coordinates: <named-content xmlns:xlink="http://www.w3.org/1999/xlink" content-type="dwc:verbatimCoordinates" xlink:type="simple"><named-content content-type="geo-json" specific-use="{&#34;type&#34;:&#34;Point&#34;,&#34;coordinates&#34;:[106.683333,26.600000]}" id="NCID0E5CDI" xlink:type="simple">26°36′N, 106°41′E</named-content></named-content>, altitude: 1396 m asl., on the ground, leg. C.L. Zhao, 21 August 2023, CLZhao 31231 (SWFC).</p></tp:treatment-sec><tp:treatment-sec sec-type="etymology" id="SECID0EDDDI"><title>Etymology.</title><p><italic>sinensis</italic> (Lat.): refers to the type locality (China).</p></tp:treatment-sec><tp:treatment-sec sec-type="description" id="SECID0ETDDI"><title>Description.</title><p>Basidiomata annual, coralloid, gregarious to caespitose clusters, 0.6–1.5 cm tall, 0.62–1.6 cm wide, frequently branched 2–3 times, forming dichotomous branches at the apices, without odor or taste, soft when fresh, becoming brittle upon drying, usually lacking obvious basal mycelium; greyish white to light grey when fresh, turning to dark grey upon drying; with sharply acuminate or cristate tips.</p><fig id="F12" position="float" orientation="portrait"><object-id xmlns:xlink="http://www.w3.org/1999/xlink" content-type="doi" xlink:type="simple">10.3897/mycokeys.119.154387.figure12</object-id><object-id xmlns:xlink="http://www.w3.org/1999/xlink" content-type="arpha" xlink:type="simple">B8CD666B-743B-5254-B131-C4DF30DD6862</object-id><label>Figure 12.</label><caption><p>Basidiomata of <italic><tp:taxon-name><tp:taxon-name-part taxon-name-part-type="genus" reg="Clavuliella">Clavuliella</tp:taxon-name-part><tp:taxon-name-part taxon-name-part-type="species" reg="sinensis">sinensis</tp:taxon-name-part></tp:taxon-name></italic> (holotype). Scale bars: 1 cm (<bold>A</bold>); 1 mm (<bold>B</bold>).</p></caption><graphic xmlns:xlink="http://www.w3.org/1999/xlink" xlink:href="mycokeys-119-067-g012.jpg" position="float" orientation="portrait" xlink:type="simple" id="oo_1361815.jpg"><uri content-type="original_file" xlink:type="simple">https://binary.pensoft.net/fig/1361815</uri></graphic></fig><p>Hyphal system monomitic, generative hyphae simple-septa, colorless, slightly thick-walled, frequently branched, interwoven, 4–10.5 μm in diameter; IKI–, CB–, tissues unchanged in KOH.</p><fig id="F13" position="float" orientation="portrait"><object-id xmlns:xlink="http://www.w3.org/1999/xlink" content-type="doi" xlink:type="simple">10.3897/mycokeys.119.154387.figure13</object-id><object-id xmlns:xlink="http://www.w3.org/1999/xlink" content-type="arpha" xlink:type="simple">A47C2D79-FB6E-5FFF-AF25-28B96D0E129E</object-id><label>Figure 13.</label><caption><p>Microscopic structures of <italic><tp:taxon-name><tp:taxon-name-part taxon-name-part-type="genus" reg="Clavuliella">Clavuliella</tp:taxon-name-part><tp:taxon-name-part taxon-name-part-type="species" reg="sinensis">sinensis</tp:taxon-name-part></tp:taxon-name></italic> (holotype): basidiospores <bold>(A</bold>), basidia and basidioles (<bold>B</bold>), a section of hymenium (<bold>C</bold>). Scale bars: 5 µm (<bold>A</bold>); 10 µm (<bold>B, C</bold>).</p></caption><graphic xmlns:xlink="http://www.w3.org/1999/xlink" xlink:href="mycokeys-119-067-g013.jpg" position="float" orientation="portrait" xlink:type="simple" id="oo_1361816.jpg"><uri content-type="original_file" xlink:type="simple">https://binary.pensoft.net/fig/1361816</uri></graphic></fig><p>Cystidia and cystidioles absent. Basidia cylindrical, with a median constriction, slightly thick-walled, with 2 sterigmata and a basal simple-septum, with oily contents, 18.5–43 × 6–9 μm; basidioles abundant, in shape similar to basidia, but slightly smaller.</p><fig id="F14" position="float" orientation="portrait"><object-id xmlns:xlink="http://www.w3.org/1999/xlink" content-type="doi" xlink:type="simple">10.3897/mycokeys.119.154387.figure14</object-id><object-id xmlns:xlink="http://www.w3.org/1999/xlink" content-type="arpha" xlink:type="simple">39261E38-AE1B-5B2A-81D3-8EE6061D0832</object-id><label>Figure 14.</label><caption><p>Microscopic structures of <italic><tp:taxon-name><tp:taxon-name-part taxon-name-part-type="genus" reg="Clavuliella">Clavuliella</tp:taxon-name-part><tp:taxon-name-part taxon-name-part-type="species" reg="sinensis">sinensis</tp:taxon-name-part></tp:taxon-name></italic> (holotype): basidiospores (<bold>A</bold>), basidia and basidioles (<bold>B</bold>), a section of hymenium (<bold>C</bold>), generative hyphae (<bold>D</bold>). Scale bars: 10 µm (<bold>A–D</bold>).</p></caption><graphic xmlns:xlink="http://www.w3.org/1999/xlink" xlink:href="mycokeys-119-067-g014.jpg" position="float" orientation="portrait" xlink:type="simple" id="oo_1361817.jpg"><uri content-type="original_file" xlink:type="simple">https://binary.pensoft.net/fig/1361817</uri></graphic></fig><p>Basidiospores subglobose to broadly ellipsoid, colorless, thin-walled, smooth, with oil drop, IKI–, CB–, (7–)7.5–9.5(–10) × 6.5–8(–8.5) μm, L = 8.52 µm, W = 7.51 µm, Q = 1.13 μm (n = 30/1).</p></tp:treatment-sec></tp:taxon-treatment>
