# Supplementary material for: ﻿Morphology and multigene phylogeny reveals five new species of Hydnaceae (Cantharellales, Basidiomycota) from China
Source: MycoKeys. 2025 Jun 26;119:67–94. doi: 10.3897/mycokeys.119.154387 (PMC12238970; doi:10.3897/mycokeys.119.154387)
Supplement: XML Treatment for Sistotrema sinense [file mycokeys.119.154387-treatment6.xml]

<!DOCTYPE tp:taxon-treatment
  PUBLIC "-//TaxonX//DTD Taxonomic Treatment Publishing DTD v0 20100105//EN" "tax-treatment-NSO.dtd">
<tp:taxon-treatment xmlns:tp="http://www.plazi.org/taxpub"><tp:treatment-meta><kwd-group><label>Taxon classification</label><kwd>
                <named-content content-type="kingdom">Fungi</named-content>
              </kwd><kwd>
                <named-content content-type="order">Cantharellales</named-content>
              </kwd><kwd>
                <named-content content-type="family">Hydnaceae</named-content>
              </kwd></kwd-group><mixed-citation publication-type="journal"><person-group><name><surname>Zhou</surname><given-names>Qian</given-names></name><name><surname>Qian</surname><given-names>Chengbin</given-names></name><name><surname>Zhang</surname><given-names>Chuyun</given-names></name><name><surname>Su</surname><given-names>Qidong</given-names></name><name><surname>Li</surname><given-names>Yiliang</given-names></name><name><surname>Zhang</surname><given-names>Shihui</given-names></name><name><surname>Mu</surname><given-names>Nian</given-names></name><name><surname>Xu</surname><given-names>Taimin</given-names></name><name><surname>Zhou</surname><given-names>Hongmin</given-names></name><name><surname>Zhao</surname><given-names>Changlin</given-names></name></person-group><article-title>﻿Morphology and multigene phylogeny reveals five new species of <tp:taxon-name><tp:taxon-name-part taxon-name-part-type="family">Hydnaceae</tp:taxon-name-part></tp:taxon-name> (<tp:taxon-name><tp:taxon-name-part taxon-name-part-type="order">Cantharellales</tp:taxon-name-part></tp:taxon-name>, <tp:taxon-name><tp:taxon-name-part taxon-name-part-type="phylum">Basidiomycota</tp:taxon-name-part></tp:taxon-name>) from China</article-title><source>MycoKeys</source><day>26</day><month>06</month><year>2025</year><volume>119</volume><fpage>67</fpage><lpage>94</lpage><pub-id pub-id-type="doi">10.3897/mycokeys.119.154387</pub-id></mixed-citation></tp:treatment-meta><tp:nomenclature><label>﻿</label><tp:taxon-name>
              <object-id xmlns:xlink="http://www.w3.org/1999/xlink" content-type="arpha" xlink:type="simple">D0864714-BA6E-5CEA-861F-C1A84E938B0A</object-id>
              <tp:taxon-name-part taxon-name-part-type="genus" reg="Sistotrema">Sistotrema</tp:taxon-name-part>
              <tp:taxon-name-part taxon-name-part-type="species" reg="sinense">sinense</tp:taxon-name-part>
              <object-id xmlns:xlink="http://www.w3.org/1999/xlink" content-type="mycobank" xlink:type="simple">857299</object-id>
            </tp:taxon-name><tp:taxon-authority>Q. Zhou &amp; C.L. Zhao</tp:taxon-authority><tp:taxon-status xmlns:xlink="http://www.w3.org/1999/xlink" xlink:type="simple">sp. nov.</tp:taxon-status><xref ref-type="fig" rid="F15">Figs 15</xref><xref ref-type="fig" rid="F16">, 16</xref><xref ref-type="fig" rid="F17">, 17</xref></tp:nomenclature><tp:treatment-sec sec-type="Holotype" id="SECID0ERIDI"><title>Holotype.</title><p>China • Yunnan Province: Dali, Weishan County, Qinghua Town, GPS coordinates: <named-content xmlns:xlink="http://www.w3.org/1999/xlink" content-type="dwc:verbatimCoordinates" xlink:type="simple"><named-content content-type="geo-json" specific-use="{&#34;type&#34;:&#34;Point&#34;,&#34;coordinates&#34;:[100.366667,25.016667]}" id="NCID0E1IDI" xlink:type="simple">25°01′N, 100°22′E</named-content></named-content>, altitude: 2071.6 m asl., on the fallen branch of angiosperm, leg. C.L. Zhao, 18 October 2022, CLZhao 24876 (SWFC).</p><fig id="F15" position="float" orientation="portrait"><object-id xmlns:xlink="http://www.w3.org/1999/xlink" content-type="doi" xlink:type="simple">10.3897/mycokeys.119.154387.figure15</object-id><object-id xmlns:xlink="http://www.w3.org/1999/xlink" content-type="arpha" xlink:type="simple">1243EEA0-4F5F-5E48-86DF-2A37E6881AA4</object-id><label>Figure 15.</label><caption><p>Basidiomata of <italic><tp:taxon-name><tp:taxon-name-part taxon-name-part-type="genus" reg="Sistotrema">Sistotrema</tp:taxon-name-part><tp:taxon-name-part taxon-name-part-type="species" reg="sinense">sinense</tp:taxon-name-part></tp:taxon-name></italic> (holotype). Scale bars: 1 cm (<bold>A</bold>); 1 mm (<bold>B</bold>).</p></caption><graphic xmlns:xlink="http://www.w3.org/1999/xlink" xlink:href="mycokeys-119-067-g015.jpg" position="float" orientation="portrait" xlink:type="simple" id="oo_1361818.jpg"><uri content-type="original_file" xlink:type="simple">https://binary.pensoft.net/fig/1361818</uri></graphic></fig></tp:treatment-sec><tp:treatment-sec sec-type="etymology" id="SECID0E2JDI"><title>Etymology.</title><p><italic>sinense</italic> (Lat.): refers to the type locality (China).</p></tp:treatment-sec><tp:treatment-sec sec-type="description" id="SECID0ELKDI"><title>Description.</title><p>Basidiomata annual, resupinate, adnate, soft coriaceous when fresh, becoming coriaceous upon drying, without odor or taste when fresh, up to 11 cm long, 2.5 cm wide, 50–100 µm thick. Hymenial surface smooth, white when fresh, turning to white to incanus upon drying. Sterile margin thin, white, thinning out, up to 1 mm wide.</p><fig id="F16" position="float" orientation="portrait"><object-id xmlns:xlink="http://www.w3.org/1999/xlink" content-type="doi" xlink:type="simple">10.3897/mycokeys.119.154387.figure16</object-id><object-id xmlns:xlink="http://www.w3.org/1999/xlink" content-type="arpha" xlink:type="simple">FB3C962A-A33D-5BFD-B823-7E1964DA77AC</object-id><label>Figure 16.</label><caption><p>Microscopic structures of <italic><tp:taxon-name><tp:taxon-name-part taxon-name-part-type="genus" reg="Sistotrema">Sistotrema</tp:taxon-name-part><tp:taxon-name-part taxon-name-part-type="species" reg="sinense">sinense</tp:taxon-name-part></tp:taxon-name></italic> (holotype): basidiospores (<bold>A</bold>), basidia and basidioles (<bold>B</bold>), a section of hymenium (<bold>C</bold>). Scale bars: 5 µm (<bold>A</bold>); 10 µm (<bold>B, C</bold>).</p></caption><graphic xmlns:xlink="http://www.w3.org/1999/xlink" xlink:href="mycokeys-119-067-g016.jpg" position="float" orientation="portrait" xlink:type="simple" id="oo_1361819.jpg"><uri content-type="original_file" xlink:type="simple">https://binary.pensoft.net/fig/1361819</uri></graphic></fig><p>Hyphal system monomitic, generative hyphae with clamp connections, often and characteristically with oil content, colorless, slightly thick-walled, frequently branched, interwoven, 2–4 μm in diameter; IKI–, CB–, tissues unchanged in KOH.</p><fig id="F17" position="float" orientation="portrait"><object-id xmlns:xlink="http://www.w3.org/1999/xlink" content-type="doi" xlink:type="simple">10.3897/mycokeys.119.154387.figure17</object-id><object-id xmlns:xlink="http://www.w3.org/1999/xlink" content-type="arpha" xlink:type="simple">B5DA5C12-F0DB-5B67-AB4C-9A48BE85B053</object-id><label>Figure 17.</label><caption><p>Microscopic structures of <italic><tp:taxon-name><tp:taxon-name-part taxon-name-part-type="genus" reg="Sistotrema">Sistotrema</tp:taxon-name-part><tp:taxon-name-part taxon-name-part-type="species" reg="sinense">sinense</tp:taxon-name-part></tp:taxon-name></italic> (holotype): basidiospores (<bold>A</bold>), a section of hymenium (<bold>B</bold>). Scale bars: 10 µm (<bold>A, B</bold>).</p></caption><graphic xmlns:xlink="http://www.w3.org/1999/xlink" xlink:href="mycokeys-119-067-g017.jpg" position="float" orientation="portrait" xlink:type="simple" id="oo_1361820.jpg"><uri content-type="original_file" xlink:type="simple">https://binary.pensoft.net/fig/1361820</uri></graphic></fig><p>Cystidia and cystidioles absent. Basidia suburniform to urniform, slightly thick-walled, with 4 sterigmata and a basal clamp connection, 8–13.5 × 3–5 μm; basidioles abundant, in shape similar to basidia, but slightly smaller.</p><p>Basidiospores suballantoid to allantoid, colorless, thin-walled, smooth, IKI–, CB–, 3–4.5(–5) × (1–)1.5–2.5 μm L = 3.8 µm, W = 1.72 µm, Q = 2.21 μm (n = 30/1).</p></tp:treatment-sec></tp:taxon-treatment>
